# Supplementary material for: Rab11a Controls Cell Shape via C9orf72 Protein: Possible Relationships to Frontotemporal Dementia/Amyotrophic Lateral Sclerosis (FTDALS) Type 1
Source: Pathophysiology. 2024 Feb 9;31(1):100–16. doi: 10.3390/pathophysiology31010008 (PMC10885063; doi:10.3390/pathophysiology31010008)
Supplement: Supplementary file 1 [file pathophysiology-31-00008-s001.zip]

Archive with 1 entries (1 files):
- pathophysiology-2789015-supplementary.pdf
